# Supplementary material for: Tensegrity Modelling and the High Toughness of Spider Dragline Silk
Source: Nanomaterials (Basel). 2020 Jul 31;10(8):1510. doi: 10.3390/nano10081510 (PMC7466511; doi:10.3390/nano10081510)
Supplement: Supplementary file 1 [file nanomaterials-10-01510-s001.zip]

Archive with 3 entries (3 files):
- nanomaterials-859275-sup.pdf
- Video_S1.avi
- Video_S2.avi
